# Supplementary material for: Sex differences in cognitive decline and impairment: a scoping review in informatics literature
Source: Biol Sex Differ. 2025 Dec 16;17:11. doi: 10.1186/s13293-025-00804-6 (PMC12822129; doi:10.1186/s13293-025-00804-6)
Supplement: Supplementary file 4 — Supplementary Material 4 [file 13293_2025_804_MOESM4_ESM.xlsx]

## Sheet: Sheet1
	Study Title	Clinical Conditions	Clinical Tasks	Study Size	Roles of Informatics
1	Multi-Group Tensor Canonical Correlation Analysis	Alzheimer’s Disease (AD)	- Use of Tensor Canonical Correlation Analysis (TCCA) to examine linear associations between brain imaging datasets. - Propose Multi-Group TCCA (MG-TCCA) for joint analysis of multiple subgroups (e.g., sex, race).	- 242 female samples - 299 male samples - Testing: 162 female, 200 male samples	- Application of MG-TCCA for heterogeneity in brain imaging data. - Statistical methods to quantify shared and individual structures. - Data dimensionality reduction for visual exploration. - Improvement in identifying multimodal imaging biomarkers for AD. - Understanding sex-specific differences in cross-modality imaging correlations.
2	Dementia prediction in the general population using clinically accessible variables: a proof-of-concept study using machine learning. The AGES-Reykjavik study.	Dementia (all-cause)	- Predict dementia risk using clinically accessible variables. - Compare machine learning algorithms with traditional statistical techniques. - Assess feasibility of using clinically accessible predictors, excluding MRI. - Develop and validate predictive models using machine learning.	- 4,793 participants without dementia or mild cognitive impairment at baseline. - Follow-up: up to 12 years. - Training set: 3,473 participants. - Test set: 1,870 participants.	- Application of machine learning algorithms for dementia risk prediction. - Comparison with traditional statistical models. - Use of cross-validation and upsampling for class imbalance. - Feature selection using Boruta package. - Development of a nomogram for clinical application. - Emphasis on clinically accessible predictors for generalizability. - Exploration of sex-specific differences in pr…
3	Email-Based Recruitment Into the Health eHeart Study: Cohort Analysis of Invited Eligible Patients	Various clinical conditions: - Congestive heart failure - Chronic pulmonary disease - Cancer - Dementia - Diabetes - Liver disease - Renal disease - Rheumatologic disease - Paraplegia or hemiplegia - Peptic ulcer disease - Peripheral vascular disease - Cerebrovascular disease - Myocardial infarction	- Recruitment of participants via email-based campaign and subsequent enrollment. - Registration and consent process.	- Initial invitations: 206,983 patients. - Successfully contacted: 193,606 patients. - Registered: 7,012 patients. - Consented: 5,899 patients.	- Use of EHR to identify eligible patients. - Large-scale email campaign implementation using Mailchimp. - Sociodemographic and clinical data analysis to determine enrollment predictors. - Logistic regression models for data analysis and significant predictors identification.
4	Care-needs level prediction for elderly long-term care using insurance claims data.	- Alzheimer’s disease - Hypertension - Gonarthrosis - Glaucoma - Neuromuscular dysfunction of the bladder - Parkinson’s disease - Cerebral infarction - Type 2 diabetes mellitus - Heart failure - Other interstitial pulmonary diseases	- Predict maximum care-needs level for long-term care within the next three years. - Develop machine learning model using insurance claims data. - Construct interpretable models to identify influencing factors.	- 47,862 elderly individuals aged over 75 years. - Follow-up: 41 months (June 2012 to October 2015). - Training set: 33,503 individuals. - Test set: 14,359 individuals.	- Application of multinomial logistic regression (MLR) with L2 regularization. - Development of features using insurance claims data. - Implementation of machine learning algorithms. - Comparison of MLR with SVM and Random Forest. - Identification of influential features for each care-needs level. - Use of ensemble learning techniques.
6	Risk factors for the development of acute pyelonephritis in women with a positive urine culture.	Acute pyelonephritis (APN) in women with a positive urine culture.	- Identify risk factors for APN from UTI in women. - Assess impact of patient and facility factors on APN likelihood. - Use longitudinal clinical informatics database (Cerner HealthFacts).	- 58,334 women with a positive urine culture. - 2,296 women (3.9%) developed APN within 30 days. - Mean age: 54.4 years.	- Use of Cerner HealthFacts database for comprehensive data. - Multivariable regression analysis for significant risk factors identification. - 35 variables as potential risk factors through ICD coding and laboratory data.
7	Factors associated with access to assistive technology and telecare in home-dwelling people with dementia: baseline data from the LIVE@Home.Path trial.	Dementia in home-dwelling people (PwD).	- Assess availability and types of ATT devices in PwD homes. - Identify demographic and clinical factors influencing ATT access. - Use semi-quantitative questionnaires for baseline data.	- 438 screened dyads of PwD and informal caregivers. - Analysis at baseline: 276 dyads. - Mean age of PwD: 82 ± 7.0 years, 62.8% female. - 73.5% of PwD had access to ATT.	- Use of SAFE server at University of Bergen for secure data transfer and storage. - Data collection via SurveyJS software. - Multivariate regression models for factors associated with ATT access. - Data analysis for distribution and determinants of ATT access.
8	Mobile Health, Information Preferences, and Surrogate Decision-Making Preferences of Family Caregivers of People With Dementia in Rural Hispanic Communities: Cross-Sectional Questionnaire Study	Dementia, needs of family caregivers in rural Hispanic communities.	- Examine characteristics of PwD and family caregivers. - Investigate caregivers' information preferences. - Evaluate caregivers' participation in surrogate decision-making. - Assess caregivers' mobile device usage and health information preferences.	- Convenience sample: 50 caregivers of PwD. - Recruited from rural health care facilities in Southwest Texas. - Study duration: three weeks (April to May 2017).	- Use of cross-sectional survey for data collection. - Statistical analysis for caregivers' preferences and decision-making. - Use of mHealth technology to assess caregivers' preferences. - Data analysis for factors influencing caregivers' preferences.
9	Longitudinal gender-specific differences in the conversion from mild cognitive impairment to Alzheimer’s disease	Progression from Mild Cognitive Impairment (MCI) to Alzheimer’s Disease (AD) with gender-specific differences.	- Identify gender-specific features in MCI to AD conversion. - Analyze longitudinal data for gender-specific temporal evolution differences. - Use laboratory assays, MRI, PET, and neuropsychological tests.	- 168 subjects: 59 women, 109 men. - All subjects diagnosed with MCI at baseline and converted to AD.	- Use of Alzheimer’s Disease Neuroimaging Initiative (ADNI) database for longitudinal data. - Mixed-model equations for gender-specific differences identification. - Evaluation of 48 features from assays, MRI, PET, and neuropsychological tests. - Statistical analysis for temporal behavior significance.
10	Devising an interpretable calibrated scale to quantitatively assess the dementia stage of subjects with Alzheimer’s disease: A machine learning approach.	Alzheimer’s Disease (AD) focusing on dementia stages.	- Develop supervised learning model for complex feature interactions in AD subjects. - Create measurable scale for dementia severity using non-image data. - Build knowledge base (KB) for classification and assessment of dementia degree. - Evaluate model using OASIS database.	- Dataset: 354 observations from 142 subjects aged 60-96. - Subjects: both men and women, right-handed. - Some subjects with multiple observations.	- Use of OASIS database for data collection and evaluation. - MDR-based model for high-dimensional data and feature relationships. - Creation of MAT for inter-feature relationships. - Euclidean distance-based similarity measures for dementia estimation.
11	Clusters of male and female Alzheimer’s disease patients in the Alzheimer’s Disease Neuroimaging Initiative (ADNI) database.	Alzheimer’s Disease (AD) with gender-specific clustering.	- Identify homogeneous clusters of AD patients based on clinical and biological descriptors. - Evaluate gender-specific differences by comparing clusters. - Use multi-layer clustering algorithm for subpopulation detection.	- 659 ADNI patients: 317 females, 342 males. - Described by 243 clinical and biological descriptors.	- Use of ADNI database for data collection and analysis. - Multi-layer clustering algorithm for patient clustering. - Statistical methods for cluster properties evaluation and gender-specific differences identification.
12	A web-based psychoeducational program for informal caregivers of patients with Alzheimer’s disease: a pilot randomized controlled trial.	Support for caregivers of Alzheimer’s Disease patients.	- Evaluate efficacy and acceptability of web-based psychoeducational program (Diapason) for caregivers. - Measure stress, self-efficacy, burden, health status, and depression through questionnaires and VAS.	- 49 informal caregivers of PwAD: 25 in experimental group (web-based intervention + usual care), 24 in control group (usual care). - Intervention duration: 3 months with follow-up at baseline, month 3, and month 6.	- Implementation of web-based psychoeducational program (Diapason). - Data collection and analysis through online surveys and web metrics. - Mixed methods research design for quantitative and qualitative data. - Thematic analysis for caregivers' opinions and experiences.
13	A population-based retrospective cohort study comparing care for Western Australians with and without Alzheimer’s disease in the last year of life.	Alzheimer’s Disease (AD) with end-of-life care comparison.	- Compare healthcare service use between individuals with and without AD in last year of life. - Investigate hospital and community-based service utilization. - Assess place of death and use of specialist palliative care services.	- 27,971 deaths in Western Australia (July 1, 2000, to December 31, 2002). - 992 individuals with AD documented on death certificate. - 15,007 individuals aged over 75 years without AD for comparison.	- Use of Western Australian Data Linkage System (WADLS) for data linking. - Logistic regression models for healthcare service use and place of death factors. - Administrative health data analysis for healthcare utilization patterns.
14	Issues for the assessment of visuospatial skills in older adults using virtual environment technology.	- Alzheimer’s Disease (AD) - Vascular Dementia - Parkinson’s Disease - Stroke-related impairments	- Assess visuospatial skills using Virtual Environment (VE) technology. - Evaluate VE-related side effects in older adults. - Investigate relationship between VE performance and standard neuropsychological tests. - Assess gender-specific performance differences. - Explore immersive tendencies, presence ratings, and VE performance. - Compare VE performance between younger and older participants.	- 30 community-dwelling older adults: 15 men, 15 women aged 65-92 years. - Recruited from Andrus Gerontology Center, USC, and greater Los Angeles area.	- Development and use of VE technology for visuospatial skills assessment. - Collection of performance data through immersive 3D environments. - Analysis using neuropsychological tests and VE performance metrics. - Mixed-methods research design for quantitative and qualitative data. - Logistic regression models for VE performance and side effects factors.
